# Supplementary material for: Probabilistic Approach for Assessing the Occupational Risk of Olfactometric Examiners: Methodology Description and Application to Real Exposure Scenario
Source: Toxics. 2024 Oct 29;12(11):784. doi: 10.3390/toxics12110784 (PMC11598029; doi:10.3390/toxics12110784)
Supplement: Supplementary file 1 [file toxics-12-00784-s001.zip]

Archive with 1 entries (1 files):
- toxics-3203155-supplementary.pdf
